# Supplementary material for: Essential Role of the ESX-5 Secretion System in Outer Membrane Permeability of Pathogenic Mycobacteria
Source: PLoS Genet. 2015 May 4;11(5):e1005190. doi: 10.1371/journal.pgen.1005190 (PMC4418733; doi:10.1371/journal.pgen.1005190)
Supplement: S2 File — (XLS) [file pgen.1005190.s013.xls]

## Sheet: Filtered Data
locus_tag	tub homolog	gene name	MspA/WT	percentage WT counts	percentage MspA counts	read count MspA	insertion index	gene length	insertion count	annotation
MMAR_2677	Rv1795	MMAR_2677	1017.68	2.91118e-05	0.0398032	1463	0.0198413	1512	30	conserved membrane protein
MMAR_2221	Rv1412	ribC	282.949	0	0.00282949	104	0.00320513	624	2	riboflavin synthase alpha chain RibC
MMAR_2678	Rv1796	mycP5	180.736	0.000116447	0.0228535	840	0.020654	1743	36	proline rich membrane-anchored mycosin MycP5
MMAR_5136	Rv3664c, essential	MMAR_5136	139.601	1.45559e-05	0.00342803	126	0.00246305	1218	3	conserved protein
MMAR_3746	Rv2418c, essential	MMAR_3746	126.945	0.000116447	0.0160519	590	0.010582	756	8	conserved hypothetical protein
MMAR_3941	No	MMAR_3941	116.334	1.45559e-05	0.00285669	105	0.0386905	336	13	conserved hypothetical phage protein
MMAR_2664	Rv1782	MMAR_2664	61.7381	0.000145559	0.00960393	353	0.0183727	1524	28	conserved membrane protein
MMAR_2679	Rv1797	MMAR_2679	49.4494	5.82236e-05	0.00337362	124	0.00990099	1212	12	conserved membrane protein
MMAR_2665	Rv1783	MMAR_2665	44.4432	0.000873355	0.0392591	1443	0.0153588	4167	64	conserved FtsK/SpoIIIE family protein
MMAR_1257	Rv3279c	birA	29.6645	0.000101891	0.0033192	122	0.00481348	831	4	bifunctional protein BirA
MMAR_5354	Rv3792	MMAR_5354	20.3308	0.000174671	0.00375451	138	0.00101781	1965	2	conserved hypothetical transmembrane protein
MMAR_4459	Rv1026	MMAR_4459	19.4469	0.000174671	0.00359127	132	0.0105485	948	10	conserved hypothetical protein
MMAR_1315	Rv3229c	desA3	18.1929	0.00631726	0.115111	4231	0.026418	1287	34	linoleoyl-CoA desaturase
MMAR_0157	No	cyaA	16.6328	0.000160115	0.00282949	104	0.00711111	1125	8	adenylate cyclase
MMAR_4112	no	MMAR_4112	15.3988	0.000203783	0.003292	121	0.0194444	360	7	conserved hypothetical protein
MMAR_1345	Rv3212, possibly essential	MMAR_1345	14.6958	0.00163026	0.024105	886	0.0139918	1215	17	conserved alanine and valine rich protein
MMAR_0792	Rv0467	icl	14.1132	0.000232895	0.00342803	126	0.013986	1287	18	isocitrate lyase Icl
MMAR_2220	Rv1411c	lprG	13.2353	0.000203783	0.00282949	104	0.00854701	702	6	conserved lipoprotein LprG
MMAR_3194	Rv2154, essential	ftsW	13.1754	0.00064046	0.00857008	315	0.00612745	1632	10	FtsW-like protein FtsW
MMAR_4468	Rv2109c	prsA	10.8422	0.000291118	0.00326479	120	0.00203874	981	2	ribose-phosphate pyrophosphokinase PrsA
MMAR_1684	Rv3029c	fixA	9.85625	0.00039301	0.00397216	146	0.00378788	792	3	electron transfer flavoprotein (beta-subunit) FixA
MMAR_5401	No	MMAR_5401	9.84835	0.000291118	0.00296552	109	0.0220126	318	7	conserved hypothetical secreted protein
MMAR_1780	Rv2927c	MMAR_1780	9.19514	0.000611348	0.00571338	210	0.0094086	744	7	conserved protein
MMAR_2169	Rv2556c	MMAR_2169	8.72836	0.000582236	0.00516925	190	0.0124378	402	5	conserved hypothetical protein
MMAR_4491	Rv1002c, essential	MMAR_4491	8.70643	0.00315863	0.0275875	1014	0.0141297	1557	22	conserved hypothetical membrane protein
MMAR_0263	Rv0093c	MMAR_0263	8.6915	0.00104802	0.00919583	338	0.00840336	714	6	conserved membrane protein
MMAR_0582	no	MMAR_0582	8.67317	0.000655016	0.0057678	212	0.00630631	1110	7	dehydrogenase
MMAR_3237	Rv2193	ctaE	8.60104	0.000334786	0.00296552	109	0.0147059	612	9	cytochrome C oxidase (subunit III) CtaE
MMAR_1185	Rv3340	metC	8.40345	0.00032023	0.00277507	102	0.0037037	1350	5	O-acetylhomoserine sulfhydrylase MetC
MMAR_3748	Rv2420	MMAR_3748	8.13368	0.000538569	0.00446188	164	0.0230769	390	9	conserved hypothetical protein
MMAR_4640	Rv0896, essential	gltA2	7.9137	0.00218339	0.0173578	638	0.0270062	1296	35	citrate synthase I GltA2
MMAR_2889	Rv1973,	MMAR_2889	7.88951	0.00145559	0.0115628	425	0.0104712	573	6	conserved Mce associated membrane protein
MMAR_1398	Rv3165	MMAR_1398	7.49477	0.000363898	0.00280228	103	0.0144928	483	7	conserved hypothetical protein
MMAR_0887	Rv0541c	MMAR_0887	7.36255	0.000407565	0.00307435	113	0.0103474	1353	14	conserved hypothetical membrane protein
MMAR_3347	Rv2256c	MMAR_3347	6.98847	0.00337697	0.0236697	870	0.00974659	513	5	conserved hypothetical protein
MMAR_2567	no	MMAR_2567	6.88587	0.00039301	0.00277507	102	0.0194175	309	6	conserved hypothetical membrane protein
MMAR_2553	no	MMAR_2553	6.84642	0.00071324	0.0049516	182	0.0296296	270	8	hypothetical secreted protein
MMAR_0113	no	MMAR_0113	6.745	0.000538569	0.0037001	136	0.0163399	306	5	hypothetical protein
MMAR_2306	Rv1498a	MMAR_2306	6.69415	0.000989802	0.00669282	246	0.0328638	213	7	conserved hypothetical protein
MMAR_4146	Rv1274, essential	lprB	6.3103	0.00238717	0.0151269	556	0.00716846	558	4	lipoprotein LprB
MMAR_2602	No	MMAR_2602	6.25075	0.00138281	0.00870611	320	0.025641	468	12	hypothetical protein
MMAR_0522	Rv0262c	aac	5.92217	0.00128092	0.00764505	281	0.0238095	546	13	aminoglycoside 2'-N-acetyltransferase Aac
MMAR_2900	no	MMAR_2900	5.60569	0.00100436	0.00568618	209	0.0153257	261	4	iron-regulated elongation factor tu Tuf-like protein
MMAR_3227	Rv2183c	MMAR_3227	5.39765	0.00129548	0.00704651	259	0.00769231	390	3	conserved hypothetical protein
MMAR_1512	no hom	MMAR_1512	5.38939	0.00436677	0.0235881	867	0.0416667	336	14	conserved hypothetical membrane protein
MMAR_4066	Rv1332, virulence	MMAR_4066	5.34784	0.00167393	0.00900538	331	0.0136054	588	8	conserved hypothetical protein
MMAR_3394	no othrolog, Rv1751 hom	MMAR_3394	5.26709	0.00183405	0.00971275	357	0.0105178	1236	13	oxidoreductase
MMAR_2676	Rv 1794	MMAR_2676	5.145	0.00334786	0.0172762	635	0.0321152	903	29	conserved protein
MMAR_4145	Rv1275	lprC	5.12513	0.00343519	0.0176571	649	0.0120898	579	7	lipoprotein LprC
MMAR_5433	no	MMAR_5433	5.04479	0.000815131	0.00416261	153	0.0190476	315	6	conserved hypothetical protein
MMAR_5145	Rv3657c	MMAR_5145	4.99003	0.000786019	0.00397216	146	0.0165837	603	10	conserved hypothetical alanine-rich membrane protein
MMAR_1054	Rv0723	rplO	4.94786	0.000611348	0.00307435	113	0.00453515	441	2	50S ribosomal protein L15
MMAR_1572	Rv3090	MMAR_1572	4.87849	0.0040611	0.0198608	730	0.0145903	891	13	hypothetical alanine and valine rich protein
MMAR_3163	Rv1530	MMAR_3163	4.82653	0.00145559	0.00707371	260	0.0144928	1173	17	Zn-dependent alcohol dehydrogenase
MMAR_0723	No	MMAR_0723	4.69908	0.00286751	0.0135217	497	0.05	120	6	hypothetical protein
MMAR_0419	Rv0176	MMAR_0419	4.68827	0.00224161	0.0105562	388	0.020202	990	20	conserved Mce associated transmembrane protein
MMAR_5132	Rv3632	MMAR_5132	4.5847	0.0250798	0.115029	4228	0.0614035	342	21	conserved hypothetical membrane protein
MMAR_3981	No	fadE17_2	4.47127	0.00157204	0.00707371	260	0.00949914	1158	11	acyl-CoA dehydrogenase FadE17_2
MMAR_1878	No	MMAR_1878	4.34268	0.000873355	0.00383613	141	0.0199601	501	10	conserved hypothetical protein
MMAR_3697	Rv2378c	mbtG	4.30355	0.00247451	0.0106922	393	0.0113475	1410	16	lysine-N-oxygenase MbtG
MMAR_0066	Rv0047c	MMAR_0066	4.27226	0.00292574	0.0125422	461	0.0202578	543	11	conserved hypothetical protein
MMAR_1960	Rv2761c	hsdS	4.24635	0.00328964	0.0140114	515	0.0156538	1086	17	type I restriction/modification system specificity determinant HsdS (S protein)
MMAR_1748	Rv2698	MMAR_1748	4.23973	0.00154293	0.00658399	242	0.00469484	639	3	conserved integral membrane protein
MMAR_2219	Rv1410c	MMAR_2219	4.23944	0.00235806	0.0100392	369	0.010296	1554	16	aminoglycosides/tetracycline-transport integral membrane protein
MMAR_1367	Rv3196A	MMAR_1367	4.23073	0.00101891	0.00435305	160	0.0287356	174	5	conserved hypothetical protein
MMAR_5177	no	MMAR_5177	4.19644	0.00163026	0.00688327	253	0.0153257	261	4	conserved hypothetical membrane protein
MMAR_1676	no	MMAR_1676	4.17619	0.00096069	0.00405378	149	0.0294118	408	12	conserved hypothetical protein
MMAR_0699	Rv0400c	MMAR_0699	4.14034	0.000844243	0.00353686	130	0.0209974	381	8	conserved hypothetical membrane protein
MMAR_3397	No	MMAR_3397	4.09758	0.0020815	0.00857008	315	0.0217755	597	13	conserved hypothetical regulatory protein
MMAR_2340	Rv1527c	pks5	4.06426	0.00563314	0.0229352	843	0.00924597	6273	58	probable polyketide synthase Pks5
MMAR_0410	Rv0167	yrbE1A	4.06416	0.0022125	0.00903259	332	0.0223881	804	18	conserved hypothetical integral membrane protein YrbE1A
MMAR_3517	Rv3251c	rubA_1	4.02073	0.000917022	0.0037273	137	0.0409357	171	7	rubredoxin RubA_1
MMAR_1833	No	MMAR_1833	3.99153	0.00574958	0.0229896	845	0.0236407	423	10	hypothetical protein
MMAR_5379	Rv3186c	MMAR_5379	3.98474	0.012751	0.0508491	1869	0.0230769	780	18	acyltransferase
MMAR_0895	Rv0548	menB	3.96203	0.000917022	0.00367289	135	0.0177187	903	16	naphthoate synthase
MMAR_0581	No	MMAR_0581	3.94364	0.00139737	0.00555014	204	0.010978	1002	11	glucose kinase
MMAR_4367	Rv1099c	glpX	3.91342	0.00101891	0.00402658	148	0.0119376	1089	13	fructose 1
MMAR_3764	Rv2439c	proB	3.89075	0.000815131	0.00321038	118	0.00271003	1107	3	glutamate 5-kinase protein ProB
MMAR_2434	Rv1631	coaE	3.85246	0.00109169	0.00424423	156	0.00651997	1227	8	dephospho-CoA kinase CoaE
MMAR_3363	No	MMAR_3363	3.82119	0.00117903	0.0045435	167	0.0143541	627	9	conserved hypothetical protein
MMAR_1971	Rv2744c	MMAR_1971	3.76219	0.00410477	0.0154805	569	0.0171569	816	14	conserved 35 kDa alanine rich protein
MMAR_3781	No	MMAR_3781	3.75631	0.000931578	0.00353686	130	0.00925926	648	6	pseudogene
MMAR_0413	Rv0170	mce1B	3.75515	0.00742351	0.027914	1026	0.0230548	1041	24	MCE-family protein Mce1B
MMAR_3252	Rv2207	cobT	3.70521	0.00359531	0.0133584	491	0.0194986	1077	21	nicotinate-nucleotide-dimethylbenzimidazol phosphoribosyltransferase CobT
MMAR_5580	No	MMAR_5580	3.70137	0.00100436	0.00375451	138	0.0248756	201	5	hypothetical protein
MMAR_0813	Rv0487	MMAR_0813	3.68273	0.00311496	0.0115084	423	0.0217391	552	12	conserved hypothetical protein
MMAR_1557	Rv3093c	MMAR_1557	3.68132	0.0020815	0.00769946	283	0.0132924	978	13	conserved hypothetical oxidoreductase
MMAR_2690	No	MMAR_2690	3.67091	0.0013537	0.00500601	184	0.0297619	336	10	hypothetical protein
MMAR_3498	No	MMAR_3498	3.66755	0.00167393	0.0061759	227	0.015873	756	12	coenzyme F420-reducing hydrogenase
MMAR_4434	No	MMAR_4434	3.66436	0.00160115	0.00590383	217	0.0288066	486	14	hypothetical membrane protein
MMAR_3245	Rv2201	asnB	3.65146	0.00104802	0.00386334	142	0.00501253	1995	10	asparagine synthetase AsnB
MMAR_0261	Rv0096	MMAR_0261	3.64718	0.00966512	0.0352869	1297	0.0281889	1419	40	PPE family protein
MMAR_2662		MMAR_2662	3.64582	0.00540024	0.0197248	725	0.0503876	258	13	conserved hypothetical protein
MMAR_1867	No	MMAR_1867	3.64564	0.00186316	0.00682885	251	0.015949	627	10	conserved hypothetical protein
MMAR_2347	No	MMAR_2347	3.6289	0.000829687	0.00304714	112	0.0238095	168	4	hypothetical protein
MMAR_3645	Rv2334	cysK1	3.6019	0.00106258	0.00386334	142	0.0160772	933	15	cysteine synthase a CysK1
MMAR_5546	No	MMAR_5546	3.58104	0.00126636	0.00457071	168	0.0208333	192	4	PE-PGRS family protein
MMAR_3290	No	MMAR_3290	3.55895	0.00459967	0.0164056	603	0.0105456	2181	23	PE-PGRS family protein
MMAR_3818	Rv2468c	MMAR_3818	3.50996	0.00802031	0.028186	1036	0.0376984	504	19	conserved protein
MMAR_1654	Rv0082	MMAR_1654	3.49405	0.00170304	0.00598545	220	0.0125	480	6	oxidoreductase
MMAR_1145	No	MMAR_1145	3.47923	0.00244539	0.00854287	314	0.0177994	618	11	transcriptional regulatory protein
MMAR_2355	Rv3824c	papA3	3.47167	0.00890822	0.0309611	1138	0.0212061	1509	32	conserved polyketide synthase associated protein PapA3
MMAR_5285	No	MMAR_5285	3.39002	0.000800575	0.00274787	101	0.0310078	387	12	conserved hypothetical protein
MMAR_3994	Rv1363c	MMAR_3994	3.36383	0.00176126	0.00595824	219	0.0206061	825	17	conserved hypothetical alanine-rich protein
MMAR_0421	Rv0178	MMAR_0421	3.35228	0.00276562	0.00930465	342	0.0145985	822	12	conserved Mce associated membrane protein
MMAR_4620	Rv0909	MMAR_4620	3.31941	0.000858799	0.0028839	106	0.015873	189	3	conserved hypothetical protein
MMAR_4859	Rv0821c	phoY2	3.31214	0.00365353	0.0121341	446	0.0179372	669	12	phosphate-transport system regulatory protein
MMAR_2263	Rv1458c	MMAR_2263	3.30367	0.00376998	0.0124878	459	0.0145833	960	14	unidentified antibiotic-transport ATP-binding protein ABC transporter
MMAR_4567	Rv0941c	MMAR_4567	3.29871	0.00224161	0.0074274	273	0.0143791	765	11	conserved hypothetical membrane protein
MMAR_2429	No	MMAR_2429	3.28211	0.00132459	0.00438026	161	0.0145631	618	9	two-component system transcriptional regulator
MMAR_1003	Rv0674	MMAR_1003	3.28042	0.000844243	0.00280228	103	0.00956284	732	7	conserved hypothetical regulatory protein
MMAR_1330	No	MMAR_1330	3.27872	0.00190682	0.00628472	231	0.0114943	348	4	conserved hypothetical protein
MMAR_1663	Rv3038c	MMAR_1663	3.26601	0.00110625	0.00364568	134	0.0111789	984	11	conserved hypothetical protein
MMAR_2332	No	ilvB1_3	3.26011	0.00803486	0.0262272	964	0.0192202	1821	35	acetolactate synthase (large subunit) IlvB1_3
MMAR_4380	Rv2361c	uppS	3.24858	0.000844243	0.00277507	102	0.00253485	789	2	short (C15) chain Z-isoprenyl diphosphate synthase
MMAR_4437	No	MMAR_4437	3.24112	0.00427944	0.0139026	511	0.012766	705	9	conserved hypothetical membrane protein
MMAR_1394	No	MMAR_1394	3.20355	0.0014847	0.00478836	176	0.0165837	603	10	transcriptional regulatory protein (probably TetR-family)
MMAR_4039	Rv1342c	MMAR_4039	3.19348	0.00225617	0.00723695	266	0.0220386	363	8	conserved hypothetical membrane protein
MMAR_1683	Rv3030	MMAR_1683	3.17437	0.00145559	0.00465233	171	0.015873	819	13	conserved hypothetical protein
MMAR_3670	Rv2360c	MMAR_3670	3.1397	0.00500723	0.0157526	579	0.0362812	441	16	conserved hypothetical protein
MMAR_4619	Rv0910	MMAR_4619	3.13344	0.00176126	0.00555014	204	0.0134228	447	6	conserved protein
MMAR_2350	No	MMAR_2350	3.12157	0.0022125	0.00693768	255	0.0297619	672	20	methylase
MMAR_3887	No	MMAR_3887	3.1211	0.00238717	0.00748181	275	0.0235131	723	17	hypothetical protein
MMAR_1633	No	MMAR_1633	3.11996	0.00106258	0.00334641	123	0.00753296	531	4	conserved hypothetical protein
MMAR_5034	No	MMAR_5034	3.1139	0.00305674	0.00954951	351	0.0206718	387	8	conserved hypothetical protein
MMAR_4376	Rv1092c	coaA	3.10201	0.00304219	0.00946789	348	0.00532481	939	5	pantothenate kinase CoaA
MMAR_3811	No	MMAR_3811	3.07455	0.00209605	0.00647517	238	0.0222222	360	8	conserved hypothetical secreted protein
MMAR_2774	No	MMAR_2774	3.06516	0.000975246	0.00301993	111	0.00591017	846	5	oxidoreductase
MMAR_0982	Rv0647c	MMAR_0982	3.06008	0.00582236	0.0178475	656	0.011544	1386	16	conserved hypothetical protein
MMAR_1705	Rv3007c	MMAR_1705	3.05215	0.00206694	0.00633914	233	0.0183333	600	11	oxidoreductase
MMAR_4874	Rv0967	MMAR_4874	3.02213	0.00266373	0.00808036	297	0.00564972	354	2	conserved hypothetical protein
MMAR_4187	Rv3429	MMAR_4187	3.02124	0.00611348	0.0185005	680	0.0219638	774	17	PPE family protein
MMAR_3975	No	MMAR_3975	3.01985	0.00231439	0.0070193	258	0.0206813	822	17	transcriptional regulatory protein (FadR family)
MMAR_3923	No	MMAR_3923	3.01547	0.0018486	0.00560456	206	0.0241546	828	20	conserved hypothetical phage protein
MMAR_4720	No	MMAR_4720	3.01463	0.00462878	0.0139842	514	0.0239521	501	12	conserved hypothetical protein
MMAR_4610	No	MMAR_4610	3.01298	0.00375543	0.0113451	417	0.011236	801	9	conserved hypothetical membrane protein
MMAR_0415	Rv0172	mce1D	3.00177	0.008981	0.0269889	992	0.0223881	1608	36	MCE-family protein Mce1D
MMAR_5334	Rv3779	MMAR_5334	3.00146	0.0662148	0.198771	7306	0.0364742	1974	72	conserved transmembrane protein
